# Supplementary material for: Topical NSAIDs for chronic musculoskeletal pain: systematic review and meta-analysis
Source: BMC Musculoskelet Disord. 2004 Aug 19;5:28. doi: 10.1186/1471-2474-5-28 (PMC516039; doi:10.1186/1471-2474-5-28)
Supplement: Additional File 2 — Excluded studies [file 1471-2474-5-28-S2.xls]

## Sheet: Sheet1
	Additional file 2: Excluded studies
	Reference		Reason for exclusion
	Algozzine GJ, Stein GH, Doering PL, Araujo OE, Akin KC. Trolamine salicylate cream in osteoarthritis of the knee. JAMA 1982; 247(9):1311-3.		salicylate not topical NSAID (included in Moore et al, 1998)
	Ammer K. Perkunte antirheumatische therapie beim weichteilrheumatismus. Therapiewoche Osterreich 1991; 6: 412-419.		open study (included in Moore et al, 1998)
	Arendt-Nielsen L, Drewes AM, Svendsen L, Brennum J. Quantitative assessment of joint pain following treatment of rheumatoid arthritis with ibuprofen cream. Scand J Rheumatol 1994; 23:334-337.		no dichotomous data and up to 7 days only
	Bookman AM, Shainhouse J Zev, Williams K. A multicenter study of diclofenac topical lotion (pennsaid®) in patients with osteoarthritis of the knee. Arthritis and rheumatism 1999;42(9):Suppl. S142 (Abs 432).		abstract only; no evaluable data
	Browning RC, Johnson K. Reducing the dose of oral NSAIDs by use of feldene gel: an open study in elderly patients with osteoarthritis. Adv Ther 1994; 11: 198-207.		open study (included in Moore et al, 1998)
	Camus J-P. Action de la Myrtécaïne associée au Salicylate de Diéthylamine, en traitement local, dans diverses affections rheumatismales. Rheumatologie 1975; 27:61-6.		salicylate not topical NSAID (included in Moore et al, 1998)
	De Benedittis G, Lorenzetti A. Topical aspirin/diethyl ether mixture versus indomethacin and diclofenac/diethyl ether mixtures for acute herpetic neuralgia and postherpetic neuralgia: a double-blind crossover placebo-controlled study. Pain 1996; 65(1):45-		too short duration (4 days)
	Ding CH, Xu JH, Chen XG, et al. Clinical study on therapeutic effect of diclofenac sodium gel on patinets with osteoarthritis. Chin Pharm J 1996;31(4):238-242		currently unable to translate
	Doogan DP. Topical non steroidal anti inflammatory drugs [letter; comment] Lancet 1989;2:1270-1271		letter; unclear if randomised controlled trial
	El-Hadidi T, El-Garf A. Double-blind study comparing the use of Voltaren Emulgel versus regular gel during ultrasonic sessions in the treatment of locaized traumatic and rheumatic painful conditions. J Int Med Res 1991;19:219-227.		not daily application (included in Moore et al, 1998)
	Feldmann H, Kimiai K, Fonderman C, Haas M, Herwig R. [Local treatment of the locomotion apparatus diseases with a flufenamic acid ointment. Results of a double blind test] Med Monatsschr 1979;29(9) 406-7		no information on duration of follow up period
	Giacorazzo M. Clinical evaluation of a new NSAID applied topically (BPAA gel) vs diclofenac emugel in elderly osteoarthritic patients. Drugs Exptl Clin Res 1992; 18: 201-203.		single blind (included in Moore et al, 1998)
	Graber-Duvernay B et al. Efficacy of the Berthollet technique at Aix les Bains spa on functional impairment in hand ostheoarthritis. A controlled therapeutic study. Essai therapeutique controle 1997;49:151-6.		active comparitor is a spa bath
	Hatori M, Kokubun S. Clinical evaluation of indomethacin-containing patches for osteoarthritis and extremity trauma. Current Medical Research and Opinion 1997;13(9): 511-515 .		not randomised controlled trial
	Houpt et al. Diclofenac sodium/dimethylsulphoxide topical lotion for the symptomatic treatment of osteoarthritis (OA) of the knee. J Rheum 1996; 2398):1461		abstract only; no evaluable data
	Jajic I, Jajic Z. Efficacy and safety of lubor ampouls and cream inpatinets with osteoarthritis of knees and soft tissue trauma. Reumatizam 1991;38(1-4):21-31.		unable to translate; trial published in Croatian
	Huang LP et al. Therapeutic effects of piroxicam gel and diclofenac sodium gel on osteoarthritis. Chinese J Pharmaco Epidemiol 1997;6(4):205-06.		unable to translate
	Jung WH, Kim MM, Choi KE, Yoon KH, Ha KI, Min DS. Disposition of piroxicam following transdermal administration in patients with osteoarthritis. Journal of Korean Society for Clinical Pharmacology and Therapeutics 1998;6(1):36-43.		no pain measurements
	Koenen NJ, Haag RF, Bias P, Rose P. Percutaneous therapy of activated osteoarthritis of the knee - Comparison between DMSO and diclofenac. Munchener Medizinische Wochenschrift 1996;138(31-32):534-538.		no evaluable information reported
	Kurata K. Clinical evaluation of FO-726 in osteoarthritis: clinical comparative study versus commercially available indomethacin cataplasm. Jpn Pharmacol T her 1997; 25: 175-191.		unable to translate
	Marini M, Zorzin L. Valutazione clinico-strumentale degli effetti del piroxicam gel nel trattamento del reumatismo extra-articolare. Giornale Italiano di Ricerche cliniche therapeutiche 1991;12(45):45-51		no evaluable information reported
	Martens M. Efficacy and tolerability of a topical NSAID patch (local action transcutaneous flurbiprofen) and oral diclofenac in the treatment of soft-tissue rheumatism. Clin Rheumatol 1997; 16: 25-31.		open study (included in Moore et al, 1998)
	Matucci-Cerinic M, Casini A. Ketoprofen vs etofenamate in a controlled double-blind study: evidence of topical effectiveness in soft tissue rheumatic pain. Int J Clin Pharm Res 1988; 8: 157-160.		no dichotomous efficacy data (included in Moore et al, 1998)
	Nasonova VA, Muravyev YV, Nasonov YL, Lebedeva VV, Tsvetkova YS, Chichasova et al. Local Application of Dolgit cream in patinets with osteoarthritis: multiceter study of efficacy and tolersance. Terapevticheskii Arkhiv 1995;67(6):48-50.		not randomised controlled trial
	Penkov N, Markov I, Petrova R, Radeva L. [Comparative clinical study of the efficacy of Pharmachem's feloran gel and voltaren emulsion gel in the combined treatment of arthrosis arthritis of the knee joint]. Vutr Boles 1989;28(4):126-9		currently unable to translate
	Pollter, J. [On the local efficacy and tolerance of ibuprofen in cases of rheumatic degenerative and traumatic diseases of the locomotor system]. Fortschr Med 1983;101(40):1840-3.		review; includes traumatic disorders and volunteers
	Reginster JY, Crommen J, Renson M, Franchimont P. Percutaneous administration of indomethacin in rheumatoid arthritis. Evaluation of two topical preparations. Curr Ther Res 1990; 47(3):548-53.		open study (included in Moore et al, 1998)
	Ritchie LD. A clinical evaluation of flurbiprofen LAT and piroxicam gel: a multicentre study in general practice. Clinical Rheumatology 1996;15:243-247.		not double blind; too short duration (included in Moore et al, 1998)
	Rosenthal M, Bahous I. A controlled clinical study if the new topical dosage form of DHEP plasters in patients suffering from localized inflammatory diseases. Drugs Expt Clin Res 1993; 19: 101-110.		open study (included in Moore et al, 1998)
	Rustemeier M, Schneider M. Lokaltherapie der periarthropathia humeroscapularis mit piroxicam creme. Eine einfachblinde, randomisierte, multizentrische vergleichsstudie versus etofenamte creme. Dei Medizinische Welt 1997; 48: 295-301.		single blind
	Schmidt-Habel W, Eckert M. Shoulder/arm pain:local NSAID therapy is usually effective. A 5% ibuprofen cream worked well or very well in 92% patients. Ärztliche Praxis 1985;37(50):2306-2311.		not randomised controlled trial
	Shimojo H et al. Clinical evaluation of felbinac patch (SELSPOT) on osteoarthritis of the knee: clinical comparative study versus comercially available patch. Jpn Pharmacol Ther 1999;27(10):63-74		quasi-randomised
	Sedova L, Pavelka K. Effect of niflumic acid (Nifluril cream) in the treatment of rheumatoid arthritis. Ceska Revmatologie. 1997; 5(2):108-110 .		not randomised controlled trial
	Trnavsky K, Bitsch T, Gluck W et al. A comparison of Hyanalgese-D and Voltaren Emulgel in the treatment of pain associated with osteoarthritis and rheumatoid arthritis. Round Table Series Royal Society of Medicine. 1996;(45):155-161.		too short duration (4 days)
	Waikakul S, Danputipong, Soparat K. Topical analgesics, indomethacin plaster and diclofenac emugel for low back pain: a parallel study. J Med Assoc Thai 1996; 79:486-489.		single blind
