# Supplementary material for: Topical NSAIDs for chronic musculoskeletal pain: systematic review and meta-analysis
Source: BMC Musculoskelet Disord. 2004 Aug 19;5:28. doi: 10.1186/1471-2474-5-28 (PMC516039; doi:10.1186/1471-2474-5-28)
Supplement: Additional File 4 — Outcome details of placebo-controlled trials [file 1471-2474-5-28-S4.xls]

## Sheet: ChronicPlacebo
Additional file 4: Outcome details of placebo-controlled studies
					efficacy (successful outcome/total)		local adverse events		systemic adverse events		AE related withdrawals
Reference and number	participants, condition & treatment	QS	OPVS	outcome	NSAID	placebo	NSAID	placebo	NSAID	placebo	NSAID	placebo
Bolten 17	RD, n=281, mean age 53, felbinac 3% gel	R=1 D=1+1 W=0 QS=3	16	spontaneous pain at day 14	34/142	15/139	2/142	4/139	0/142	0/139	DNS	DNS
Bruhlmann 18	OA of knee, n=103, mean age 64, diclofenac patch	R=1+1 D=1+1 W=1 QS=5	14	patient overall efficacy at day 14	no usable data		3/51	2/52	1/51	1/52	1/51	2/52
Dreiser 19	OA of knee, n=155, mean age 66, diclofenac plaster	R=1 D=1+1 W=1 QS=4	16	patient global at day 14	55/78	21/77	1/78	3/77	0/78	1/77	1/78	4/77
Fotiades 20	RD, n=100, mean age 55, flufenamate 3% gel (with salicylate)	R=1 D=1 W=0 QS=2	7	global at day 20	43/48	26/52	0/48	0/52	0/48	0/52	DNS	DNS
Galeazzi 21	RD, n=60, mean age 57, diclofenac plaster	R=1 D=1+1 W=1 QS=4	14	investigator global at day 14	21/30	2/30	0/30	0/30	0/30	0/30	0/30	0/30
Ginsberg 22	tendinitis, n=30, mean age 46, indomethacin 4% spray	R=1 D=1 W=0 QS=2	10	improvement at day 14	26/30	18/30	2/30	0/30	0/30	0/30	DNS	DNS
Grace 23	OA of knee, n=74, age 35+, diclofenac 2% gel	R=1+1 D=1 W=1 QS=4	10	patient global at day 14	12/38	9/36	5/38	6/36	1/38	3/36	1/38	0/36
Gui 24	mixed orthopaedic, n=39, mean age 48, ibuprofen cream	R=1 D=1+1 W=0 QS=3	12	pain on movement at day 21	14/19	7/20	0/19	0/20	0/19	0/20	DNS	DNS
Hohmeister 25	back pain, n=100, mean age 40, fenflumenate 3% gel (with salicylate)	R=1 D=1+1 W=0 QS=3	11	improvement at day 14	44/49	4/51	8/49	0/51	0/49	0/51	DNS	DNS
Link 1 26	non-articular rheumatism, n=115, age DNS, ketoprofen 2.5% gel	R=1+1 D=1 W=1 QS=4	6	physician global at day 14	47/56	46/59	unclear	unclear	unclear	unclear	0/56	0/59
Mattara 27	arthritis, n=80, mean age 54, flurbiprofen patch	R=1 D=1+1 W=0 QS=3	16	patient global at day 14	14/40	13/40	4/40	1/40	4/40	2/40	0/40	0/40
McCleane 39	musculoskeletal pain, n=100, age 18+, piroxicam 2.5% cream	R=1+1 D=1+1 W=1 QS=5	15	greater than 50% pain relief at day 28	1/50	4/50	0/50	0/50	1/50	1/50	1/50	0/50
Ottillinger 40	OA of knee, n=234, age 50+, eltenac gel (various concentrations)	R=1+1 D=1+1 W=1 QS=5	13	patient global at day 28	no dichotomous data		2/178	2/59	0/178	0/59	2/178	2/59
Poul 28	rheumatism, n=104, mean age 47, flurbiprofen patch	R=1 D=1+1 W=1 QS=4	8	investigator global at day 14	no dichotomous data		unclear	unclear	8/53	3/51	2/53	2/51
Rose 29	gonarthritis, n=30, age 42-83, piroxicam 0.5% gel	R=1 D=1 W=0 QS=2	6	patient global at day 14	8/15	8/15	1/15	1/15	0/15	0/15	DNS	DNS
Roth 30	OA, n=119, mean age 67, diclofenac 3% gel (with hyaluron 2.5%)	R=1 D=1+1 W=0 QS=3	9	global at day 14	no dichotomous data		12/59	26/60	0/59	0/60	DNS	DNS
Rovensky 31	OA of knee, n=100, mean age 63, ibuprofen 5% cream	R=1+1 D=1+1 W=1 QS=5	16	patient global at day 8	30/50	14/50	0/50	0/50	1/50	0/50	0/50	0/50
Sandelin 41	OA of knee, n=208, mean age 61, eltenac 1% gel	R=1+1 D=1+1 W=1 QS=5	13	physician global at day 28	22/126	9/82	16/126	5/82	18/126	4/82	4/126	2/82
Note: QS = quality score; OPVS = Oxford Pain Validity Score; RD = rheumatic diseases; OA = osteoarthitis
