# Supplementary material for: Topical NSAIDs for chronic musculoskeletal pain: systematic review and meta-analysis
Source: BMC Musculoskelet Disord. 2004 Aug 19;5:28. doi: 10.1186/1471-2474-5-28 (PMC516039; doi:10.1186/1471-2474-5-28)
Supplement: Additional File 5 — Outcome details of active-controlled trials [file 1471-2474-5-28-S5.xls]

## Sheet: ChronicActive
Additional file 5: Outcome details of active-controlled trials
Reference and number	participants and condition	Treatment	QS	OPVS		efficacy (successful outcome/total)		local adverse events		systemic adverse events		AE related withdrawals
					outcome	1	2	1	2	1	2	1	2
Comparison with other topical NSAID
Balthazar-Letawe 32	RD, n=40, mean age 76	(1) diclofenac 1% gel (2) indomethacin 1% gel	R=1 D=1+1 W=1 QS=4	12	physician global at day 14	8/25	9/25	0/25	0/25			0/25	0/25
Burgos 33	rheumatism, n=129, age 18+	(1) flurbiprofen patch (2) piketoprofen 1.8% cream	R=1+1 D=1+1 W=1 QS=5	16	improvement at day 14	46/64	39/65	2/61	2/60			3/64	1/65
Ottillinger 40	OA of knee, n=234, age 50+	(1) eltenac 0.1% gel (2) eltenac 0.3% gel (3) eltenac 1% gel	R=1+1 D=1+1 W=1 QS=5	13	patient global at day 28	no dichotomous data		(1) 0/59 (2) 0/59 (3) 2/57				DNS	DNS
Vitali 37	orthopaedic disorders, n=62, mean age 54	(1) ketoprofen 1% gel (2) ketoprofen 2.5% gel (3) ketoprofen 5% gel	R=1 D=1+1 W=0 QS=3	8	pain on movement at day 13	(1) 4/20 (2) 10/20 (3) 9/20		DNS				DNS
Comparison with oral NSAID
Dickson 34	OA of knee, n=235, mean age 63	(1) piroxicam 0.5% gel (2) ibuprofen tabs 3x 400 mg/day	R=1 D=1+1 W=0 QS=3	16	patient global at day 28	64/117	57/118	3/117	4/118	28/17	23/118	9/117	7/118
Sandelin 41	OA of knee, n=208, mean age 61	(1) eltenac 1% gel (2) diclofenac tabs 2x50 mg/day	R=1+1 D=1+1 W=1 QS=5	13	physician global at day 28	22/126	23/82	16/126	1/82	18/126	22/82	4/126	0/82
Zacher 38	OA of finger joints, n=321, age 35-95	(1) diclofenac 1% gel (2) ibuprofen tabs 3x400 mg/day	R=1+1 D=1+1 W=1 QS=5	16	improvement in pain intensity of at least 40% at day 21	66/165	53/156	DNS	DNS	36/165	42/156	5/165	16/156
Comparison with homeopathic gel
van Haselen 36	OA of knee, n=184, mean age 64	(1) piroxicam 0.5% gel (2) homeopathic SRL gel	R=1+1 D=1+1 W=1 QS=5	15	patient global at day 28	20/92	38/92	11/92	7/92			9/92	5/92
Comparison with rubefacient containing salicylate
Geller 35	chronic disorders, n=50, mean age 49	(1) etofenamate 5% gel (2) diethylamine salicylate 10% gel	R=1 D=1 W=0 QS=2	5	patient global at day 7	8/25	24/25	unclear	unclear			DNS	DNS
Comparison with topical GTN
McCleane 39	musculoskeletal pain, n=100, age 18+	(1) piroxicam 2.5% cream (2) GTN 1% cream	R=1+1 D=1+1 W=1 QS=5	15	greater than 50% pain relief at day 28	1/50	4/50	0/50	0/50			1/50	9/50
Note: QS = quality score; OPVS = Oxford Pain Validity Score; RD = rheumatic diseases; OA = osteoarthritis
